# Supplementary material for: Modelling the Full-Length Inactive PKC-δ Structure to Explore Regulatory Accessibility and Selective Targeting Opportunities
Source: Pharmaceuticals (Basel). 2025 Nov 18;18(11):1760. doi: 10.3390/ph18111760 (PMC12655620; doi:10.3390/ph18111760)
Supplement: Supplementary file 1 [file pharmaceuticals-18-01760-s001.zip]

Archive with 1 entries (1 files):
- pharmaceuticals-3963887-supplementary.pdf
